# Supplementary material for: Updating “processing and consolidation of open data on public procurement in France (2015–2023)” with daily refresh
Source: Data Brief. 2025 Dec 8;64:112362. doi: 10.1016/j.dib.2025.112362 (PMC12765254; doi:10.1016/j.dib.2025.112362)
Supplement: Supplementary file 1 [file mmc1.xlsx]

## Sheet: Tabelle1
Variable name	Availability (% of the observations)	Variable definition
ACCELERATED	1	Indicates whether the contract award has followed an accelerated procedure.
ADDITIONAL_CPV	1	Indicates the possible additional CPV code of the lot.
ADVERTISING	0.44	The duration of the advertising period (in days).
AGP	0.97	Indicates whether the contract is affected by the WTO agreement on public procurement.
ALLOTMENT	1	Indicates whether the contact is subdivided into lots.
AMENDED	1	Indicates whether the associated award notice is amending a previous award decision.
AWARD_NOTICE_DATE	1	The day the associated award notice was published on the BOAMP website.
AWARDED	1	The decision of the contracting authority after the award procedure. Can be: "awarded", "still open", "no award".
AWARDED_ACTIVITY_LEVEL_1	82%*	The level 1 code of main activity following the SIRENE categorization.
AWARDED_ACTIVITY_LEVEL_2	82%*	The level 2 code of main activity following the SIRENE categorization.
AWARDED_ACTIVITY_LEVEL_3	82%*	The level 3 code of main activity following the SIRENE categorization.
AWARDED_ACTIVITY_LEVEL_4	82%*	The level 4 code of main activity following the SIRENE categorization.
AWARDED_ACTIVITY_LEVEL_5	82%*	The level 5 code of main activity following the SIRENE categorization.
AWARDED_ACTIVITY_VERSION	82%*	The version of the code for the main activity of the awarded firm. There are four versions: 1973 (NAP), 1993 (NAF1993), 2003 (NAFRev1), 2008 (NAFRev2).
AWARDED_ADDRESS	89%*	The address of the awarded firm, as stated in the award notice.
AWARDED_CITY_CODE	0.86	The official identifier of the city where the awarded firm is located.
AWARDED_CITY_OFFICIAL	0.86	The official name of the city where the awarded firm is located.
AWARDED_CREATION_DATE	82%*	The creation date of the awarded firm, based on its SIREN.
AWARDED_DEPARTMENT	86%*	The departement where the awarded firm is located.
AWARDED_EPCI	86%*	The official code of the municipal federation where the awarded firm is located.
AWARDED_GPS	64%*	The GPS coordinates of the awarded firm, based on its stated address.
AWARDED_LEGAL_STATUS	82%*	The legal status of the awarded firm. The different legal statuses are detailed in the file ‘legal_status’ on the GitHub repository.
AWARDED_LEGAL_STATUS_NAME	82%*	The name of the legal status of the awarded firm.
AWARDED_LIBEPCI	86%*	The name of the municipal federation where the awarded firm is located.
AWARDED_MAIN_ACTIVITY	82%*	The name of the main activity of the awarded firm.
AWARDED_MISSION	82%*	Indicates whether the awarded firm is a "societe à mission" (i.e., a company that includes sustainability in its business objectives).
AWARDED_NATURE_EPCI	86%*	The type of municipal federation where the awarded firm is located.
AWARDED_REGION	86%*	The region where the awarded firm is located.
AWARDED_SIREN	84%*	The SIREN of the awarded firm.
AWARDED_SIREN_MENTIONED	-	Indicates whether the SIREN of the awarded firm is mentioned in the original award notice (will be available from 2025).
AWARDED_SIREN_NAME	81%*	The official name of the awarded firm, based on its SIREN.
AWARDED_SSE	74%*	Indicates whether the awarded firm belongs to the social and solidarity economics.
AWARDED_STAFF	77%*	The size of the awarded firm staff. Categories are: "1 or 2", "3 to 5", "6 to 9", "10 to 19", "20 to 49", "50 to 99", "100 to 199", "200 to 249", "250 to 499", "500 to 999", "1000 to 1999", "2000 to 4999", "5000 to 9999", 10000 and more".
AWARDED_STATED_NAME	89%*	The name of the awarded firm, as stated in the award notice.
CONTRACT_NOTICE_DATE	0.44	The day the corresponding contract notice was issued.
CONTRACT_START	0.19	The day the contract performance starts.
CONTRACT_TYPE	1	Indicates the type of contract. It can be: "supplies", "works", "services".
CONTRACTING_ACTIVITY_VERSION	0.98	The version of the code for the main activity of the contracting authority. There are four versions: 1973 (NAP), 1993 (NAF1993), 2003 (NAFRev1), 2008 (NAFRev2).
CONTRACTING_ADDRESS	1	The address of the contracting authority, as stated in the award notice.
CONTRACTING_CITY_CODE	0.75	The official identifier of the city where the contracting authority is located.
CONTRACTING_CITY_OFFICIAL	0.75	The official name of the city where the contracting authority is located.
CONTRACTING_CREATION_DATE	0.97	The creation date of the contracting, based on its SIREN.
CONTRACTING_DEPARTMENT	0.75	The departement where the contracting authority is located.
CONTRACTING_EPCI	0.75	The official code of the municipal federation where the contracting authority is located.
CONTRACTING_GPS	0.8	The GPS coordinates of the contracting authority, based on its stated address.
CONTRACTING_LEGAL_STATUS	0.97	The legal status of the contracting authority. The different legal statuses are detailed in the file ‘legal_status’ on the GitHub repository.
CONTRACTING_LEGAL_STATUS_NAME	0.97	The name of the legal status of the contracting authority.
CONTRACTING_LIBEPCI	0.75	The name of the municipal federation where the contracting authority is located.
CONTRACTING_MAIN_ACTIVITY	0.97	The name of the main activity of the contracting authority.
CONTRACTING_MAIN_ACTIVITY_CODE	0.97	The code of the main activity of the contracting authority.
CONTRACTING_NATURE_EPCI	0.75	The type of municipal federation where the contracting authority is located.
CONTRACTING_REGION	0.72	The region where the contracting authority is located.
CONTRACTING_SIREN	0.98	The SIREN of the contracting authority.
CONTRACTING_SIREN_MENTIONED	-	Indicates whether the SIREN of the contracting authority is mentioned in the original award notice (will be available from 2025).
CONTRACTING_SIREN_NAME	0.97	The official name of the contracting authority, based on its SIREN.
CONTRACTING_SSE	0.78	Indicates whether the contracting authority belongs to the social and solidarity economics.
CONTRACTING_STAFF	0.95	The size of the contracting authority staff. Categories are: "1 or 2", "3 to 5", "6 to 9", "10 to 19", "20 to 49", "50 to 99", "100 to 199", "200 to 249", "250 to 499", "500 to 999", "1000 to 1999", "2000 to 4999", "5000 to 9999", 10000 and more".
CONTRACTING_STATED_NAME	1	The name of the contracting firm, as stated in the award notice.
CRITERION_NAME	0.8	The name of the award criteria used in the award procedure.
CRITERION_TYPE	0.8	A suggested categorization of award criteria. It can be: "environmental", "social", "environmental & social", "delay", "quality", "technical", "price", "other".
CRITERION_WEIGHT	0.66	The weights assigned to award criteria. Their sum make 100.
DURATION	0.18	The contract duration (in days).
ENVIRONMENTAL_CLAUSE	1	Indicates whether the contract includes a green provision.
ESTIMATED_TOTAL_VALUE	0.31	The estimation of the contract total value (in euros).
EU_FUNDED	1	Indicates whether the purchase has been financed by the European Union.
EXECUTION_SITE	0.37	Indicates the location of the contract performance site.
FRAMEWORK_AGREEMENT_TYPE	1	The type of framework agreement. It indicates whether the buyer simply issues purchase orders when needs arise, without reopening competition. It can be: "no competition", "competition", "mixed".
FUNDS_NAME	1	Indicates the potential European project that financed the purchase.
ID_BOAMP_AWARD	1	The identifier of the associated award notice on the BOAMP website.
ID_BOAMP_CONTRACT	0.49	The identifier of the associated contract notice on the BOAMP website.
LOT_AWARDED_PRICE	0.53	The award price of the lot (in euros).
LOT_ESTIMATED_VALUE	0.15	The estimated value of the lot (in euros).
LOT_ID	1	The identifier of the lot in the contract.
MAIN_CPV	1	The CPV code of the lot.
MAX_TOTAL_VALUE_FRAMEWORK_AGREEMENT	0.18	The maximum amount of spending during the performance of the framework agreement.
NUMBER_LOTS	1	The number of lots in the contract.
NUMBER_OFFERS	0.59	The number of offers from firms (regardless of their size) the contracting authority received.
NUMBER_OFFERS_SME	0.07	The number of offers from SMEs the contracting authority received.
OBJECT	1	The contract matter, as staded in the award notice.
PROCEDURE_TYPE	1	The award procedure the contracting authority followed. It can be: "open", "negotiated", "restricted", "competitive dialogue", "innovation partnership", "other".
PROCUREMENT_PROJECT_ID	1	The identifier the contracting authority uses to define the purchase operation in its own information systems.
RENEWAL	0.32	The number of times the contract can be renewed.
RESERVED	0.43	Indicates whether the contract can only be awarded to organizations that enable marginalized individuals to return to work.
SME_FRIENDLY	1	Indicates whether the contract is labelled as favorable to SME participation.
SOCIAL_CLAUSE	1	Indicates whether the contract includes a social provision.
STRATEGIC_ENVIRONMENTAL	1	Indicates whether the contract is labelled as belonging to a broader environmental policy.
STRATEGIC_SOCIAL	1	Indicates whether the contract is labelled as belonging to a broader social policy.
TOTAL_VALUE	0.6	The total contract value (in euros).
*For the observations where the contract is awarded
